# Supplementary material for: Chemical Profile and Bioactivities of Three Species of Mentha Growing in the Campania Region, Southern Italy
Source: Plants (Basel). 2025 Jan 24;14(3):360. doi: 10.3390/plants14030360 (PMC11821235; doi:10.3390/plants14030360)
Supplement: Supplementary file 1 [file plants-14-00360-s001.zip]

Archive with 1 entries (1 files):
- plants-3383376-supplementary.pdf
